# Supplementary material for: Thermogenic Adipocytes Promote M2 Macrophage Polarization through CNNM4‐Mediated Mg Secretion
Source: Adv Sci (Weinh). 2024 Nov 8;11(47):2401140. doi: 10.1002/advs.202401140 (PMC11653670; doi:10.1002/advs.202401140)
Supplement: Supplementary file 2 — Supporting Information [file ADVS-11-2401140-s001.xlsx]

## Sheet: Figure1
	Fig1F	TH					UCP1				actin
	Fig1H	TH					UCP1				ACTIN

## Sheet: Figure2
	Figure2J		pSTAT6					STAT6													Figure2P		pAKT					AKT
	Figure2K		pAKT					AKT				IRF4				ACTIN					Figure2Q		pAKT					AKT
	Figure2N			pAKT					AKT				IRF4				ACTIN				Figure2R		pAKT					AKT
	Figure2O
				pAKT					AKT				IRF4				ACTIN
																					Figure2U		flag					pAKT				AKT

## Sheet: Figure3
	figure3D		UCP1				CNNM4			ACTIN					figure3G		UCP1				CNNM4			ACTIN
	figure3E		CNNM4			ACTIN
											figure3H		pCREB				CREB			CNNM4			UCP1				ACTIN
	figure3F			CNNM4			ACTIN
													pCREB				CREB			CNNM4			UCP1				ACTIN

## Sheet: Figure4
	figure4E		UCP1				CNNM4				ACTIN
	figure4N		UCP1				CNNM4				ACTIN

## Sheet: Figure5
	figure5G		CNNM4					ACTIN

## Sheet: Figure6
		figure6H
					UCP1				ACTIN

## Sheet: sFigure1
		sFigure1F		TH				UCP1			ACTIN
		sFigure1H		TH				UCP1			ACTIN

## Sheet: sFigure6
				actin				TRPM7

## Sheet: sFigure7
			pAKT				AKT				IRF4				ACTIN

## Sheet: sFigure9
				CNNM4					ACTIN

[truncated: 8 more sheets: sFigure12, sFigure13, sFigure15, sFigure16, sFigure18, sFigure20, sFigure26, sFigure27]
